# Supplementary material for: Epileptic Seizures and Right-Sided Hippocampal Swelling as Presenting Symptoms of Anti-IgLON5 Disease: A Case Report and Systematic Review of the Literature
Source: Front Neurol. 2022 May 10;13:800298. doi: 10.3389/fneur.2022.800298 (PMC9127316; doi:10.3389/fneur.2022.800298)
Supplement: Supplementary file 2 [file Data_Sheet_2.xlsx]

## Sheet: Study information
Case number	Study	Region
1	Bahtz, 2014	Austria & Germany
2
3	Sabater, 2014	Spain, Italy, Germany & USA
4
5
6
7
8
9
10
11	Högl, 2015	Austria
12	Simabukuro, 2015	Brazil
13	Brüggemann, 2016	Lübeck, Germany
14	Gelpi, 2016	London, UK Ljubljana, Slovenia
15	Ren, 2016	China
16	Zhu, 2017	China
17	Bonello, 2017	UK
18	Cagnin, 2017	Italy
3-13 19-29	Gaig, 2017
29	Montojo, 2017	Luxembourg
30	Ren, 2017	China
31	Honorat, 2017	Mayo clinic, USA
32
33
34
35
36
37
38
39
40
41
42
43
44
45
46
47
48
49
50
51	Lange, 2017	Germany
52	Schröder, 2017	Germany
53	Wenninger, 2017	Munich, Germany
54	Ren, 2018	Beijing, China
55	Morales-Briceño, 2018	Australia
56	Montagna, 2018	Antwerp, Belgium
57	Moreno-Estébanez, 2018	Spain
58	Ramanan, 2018	Mayo Clinic-Rochester, USA
59	Schöberl, 2018	Germany
60	Tao, 2018	China
61	Vetter, 2018	UK
62	Zhao, 2019	Ningbo, China
63	Brunetti, 2019	Roma, Italy
64	Chung, 2019	Germany
65	Logmin, 2019	Düsseldorf, Germany
66	Nissen, 2019	Australia
67	Aslam, 2020	Arizona, USA
68	Bhatia, 2020	India
69	Chen, 2020	Changsha, China
70	Erro, 2020	Spain
71	Fuseya, 2020	Japan
72	Grüter, 2020	Germany
73	Hansen, 2020	USA
74	Chen, 2021	Australia
75	Peeters, 2020	Belgium
76	Xu, 2021	China
77	Asioli, 2021	Bologna, Italy
78	El Shazly, 2021	Germany
79	González-Ávila, 2021	Madrid, Spain
80	Helmchen, 2021	Germany
81	Park, 2021	USA
82	Pi, 2021	Chongqing, China
83	Shambrook, 2021	France
84	Stoyanov, 2021
85	Tagliapietra, 2021	Italy
86	Villacieros-Álvarez, 2021	Madrid, Spain
87	Swayne, 2021	Australia
88	Werner, 2021	Swiss
89		Sri Lanka
90		Swiss
91		Swiss
92		Italy
93	Ye, 2021	China
94	Zhang, 2020	China
95	Filidei, 2019	NA
96	Golmohamad, 2019	Italy
97	Hubra, 2020	NA
98	Giannoccaro, 2019	NA
99	Fu, 2021	China
100	Quan, 2020	USA
101	Rauf, 2020	France
102	Goldring, 2021	USA
103	Macher, 2021	Austria
104
105
106
107	Wang, 2021	Hebei, China
108	Ni, 2021	China
109
110
111
112
113
114
115
116
117
118
119
120
3-13 19-29 56-57 64 66 70 77 79 86 121-162	Gaig, 2021	Europe

## Sheet: Demographic data
	N (%) or median (range)	Case 1	Case 2	Case 3	Case 4	Case 5	Case 6	Case 7	Case 8	Case 9	Case 10	Case 11	Case 12	Case 13	Case 14	Case 15	Case 16	Case 17	Case 18	Case 19-29	Case 30	Case 31	Case 32	Case 33	Case 34	Case 35	Case 36	Case 37	Case 38	Case 39	Case 40	Case 41	Case 42	Case 43	Case 44	Case 45	Case 46	Case 47	Case 48	Case 49	Case 50	Case 51	Case 52	Case 53	Case 54	Case 55	Case 56	Case 57	Case 58
Age at onset, y	(2-91)	71	62												54	63	57	44	69		56	69	75	62	67	72	70	63	50	64	61	66	59	61	52	61	46	59	54	72	59	66	75	58	63	47			73
Age at diagnosis, y	(2-91)	71	63												?	64	59	45	69		61	NA																				72	77	59	63	49			73
Male	89/160 (55.6%)	Female	Male												Female	Female	Male	Male	Female		Male	Female	Male	Female	Female	Female	Female	Male	Male	Female	Male	Female	Male	Male	Female	Female	Male	Female	Male	Male	Female	Male	Female	Male	Male	Male			Male
Chronic presentation (in >4 months)	104/136 (76.5%)		(+)												(+)	(+)	(+)	(+)			(+)	NA																				(+)	(+)	(+)	(+)	(+)
Time from onset to diagnosis, mo	(0-216)	4 mo	6 mo												156	12	24	12	3		60	NA																				72 mo	24 mo	12 mo	7 mo	24 mo			3 weeks
Concomitant autoimmune diseases	9/162 (5.6%)
History of cancer	11/162 (6.8%)																																																(+)
Main complaints leading to consultation		Gait instability; Cognitive impairment	Movement disorder; Sleep disturbances													involuntary mouth and tongue movements	Dizziness and gait instability; Sleep disorder; Diplopia	Confusion; Disorientation	Recurrent episodes of syncope		Behavioral change during sleep; Dysphagia and dysarthria	Headache; jaw dystonia	Myoclonus, diplopia; Cognitive impairment; Sleep apnea	Gait instability; Extremity weakness	Dysphagia	Gait instability; dizziness	Gait instability; Sleep apnea	Diplopia; headache	Gait instability; Cramps	Gait instability	Dysphagia	Gait instability; diplopia; sleep apnea	Cramps, fasciculations; Sleep apnea	Weakness, paresthesias; Sleep apnea	Muscle spasm and stiffness	Laryngospasm	Fasciculations; diplopia	Paresthesia	Dysphagia; diplopia	Confusion	Dysphagia; cognitive impairment	RBD, parasomnia Multiple falls; Frontal lobe disorder and impulse control disorder	dysphagia	Sudden onset of generalized fasciculations; severe dysphagia	Paroxysmal neck pain, dyspnea; Tremor, hallucinations, memory impairment	cold intolerance; jerks in the trunk and lower limb; sleep disturbance			sleep disorder; gait imbalance; confusion; headache, chills and fever
Gait instability	49/162 (30.2%)	(+)															(+)							(+)		(+)	(+)		(+)	(+)		(+)										(+)							(+)
Sleep disturbances	48/162 (29.6%)		(+)												(+)		(+)				(+)		(+)				(+)					(+)	(+)	(+)								(+)				(+)			(+)
Movement disorders	39/162 (24.1%)		(+)													(+)						(+)	(+)												(+)										(+)
Bulbar symptoms	45/162 (27.8%)																				(+)		(+)		(+)						(+)					(+)			(+)		(+)		(+)	(+)
Cognitive impairment	17/162 (16.7%)	(+)																(+)																						(+)	(+)				(+)				(+)
Other	33/162 (20.4%)																		(+)			(+)				(+)		(+)	(+)			(+)	(+)	(+)			(+)	(+)	(+)					(+)	(+)	(+)
Clinical phenotypes at diagnosis
Movement disorders	61/162 (37.6%)	(+)	(+)													(+)	(+)					(+)	(+)	(+)		(+)	(+)		(+)	(+)		(+)			(+)			(+)	(+)										(+)
Bulbar syndrome	37/162 (22.8%)														(+)																(+)					(+)							(+)
Cognitive disorder	24/162 (14.8%)																	(+)							(+)															(+)	(+)
Sleep disorder	21/162 (13.0%)																		(+)		(+)							(+)
Neuromusular	9/162 (5.6%)																																(+)	(+)			(+)							(+)
Unclassified	10/162 (6.2%)																																									(+)			(+)	(+)
PSP-like	22/162 (13.6%)																(+)					(+)	(+)			(+)						(+)
[truncated: 63 more columns]

## Sheet: Clinical manifestation
Clinical manifestation	N (%)	Case 1	Case 2	Case 3	Case 4	Case 5	Case 6	Case 7	Case 8	Case 9	Case 10	Case 11	Case 12	Case 13	Case 14	Case 15	Case 16	Case 17	Case 18	Case 19-29	Case 30	Case 31	Case 32	Case 33	Case 34	Case 35	Case 36	Case 37	Case 38	Case 39	Case 40	Case 41	Case 42	Case 43	Case 44	Case 45	Case 46	Case 47	Case 48	Case 49	Case 50	Case 51	Case 52	Case 53	Case 54	Case 55	Case 56	Case 57	Case 58
Sleep disturbances	135 (83.3%)		(+)												(+)	(+)	(+)	(+)	(+)		(+)		(+)	(+)	(+)		(+)	(+)			(+)	(+)	(+)	(+)	(+)		(+)				(+)	(+)	(+)	(+)	(+)	(+)			(+)
Sleep breathing problems	86/123 (69.9%)														(+)	(+)	(+)	(+)					(+)	(+)	(+)		(+)	(+)			(+)	(+)	(+)	(+)	(+)		(+)									(+)
Stridor or vocalization during sleep	41/123 (33.3%)														(+)		(+)	(+)	(+)		(+)						(+)															(+)
Abnormal sleep behaviors	72/123 (58.5%)															(+)	(+)	(+)	(+)		(+)						(+)								(+)							(+)	(+)	(+)	(+)
Insomnia (sleep onset or fragementation)	62/123 (50.4%)		(+)															(+)			(+)																				(+)	(+)	(+)		(+)	(+)			(+)
excessive day sleepiness	52/123 (42.3%)		(+)												(+)	(+)			(+)		(+)																					(+)		(+)	(+)
Bulbar dysfunction	112 (69.1%)	(+)	(+)												(+)			(+)	(+)		(+)			(+)	(+)	(+)	(+)	(+)		(+)	(+)	(+)				(+)	(+)		(+)		(+)	(+)	(+)	(+)	(+)	(+)			(+)
Dysphagia	88/111 (79.3%)	(+)													(+)			(+)			(+)			(+)	(+)	(+)		(+)		(+)	(+)	(+)					(+)		(+)		(+)	(+)	(+)	(+)		(+)			(+)
Dysarthria	61/111 (55.0%)		(+)												(+)			(+)	(+)																									(+)
Episodes of acute respiratory failure or dyspnea	33/111 (29.7%)														(+)									(+)			(+)				(+)	(+)					(+)								(+)
Stridor during wakefulness	14 /111(12.6%)																										(+)
Vocal cord palsy or laryngospasm	30/111 (27.0%)																										(+)									(+)						(+)	(+)
Movement disorder	126 (77.8%)	(+)	(+)												(+)	(+)	(+)	(+)	(+)			(+)	(+)	(+)	(+)	(+)	(+)		(+)	(+)	(+)	(+)		(+)	(+)			(+)	(+)		(+)	(+)		(+)	(+)	(+)			(+)
Gait instability	94/125 (75.2%)	(+)	(+)												(+)		(+)						(+)	(+)		(+)	(+)		(+)	(+)	(+)	(+)		(+)	(+)			(+)	(+)		(+)	(+)			(+)				(+)
Ataxia	45/125 (36.0%)	(+)															(+)	(+)								(+)			(+)	(+)	(+)								(+)						(+)
Chorea	37/125 (29.6%)															(+)			(+)					(+)																	(+)
Parkinsonism	29/125 (23.2%)															(+)							(+)			(+)	(+)					(+)										(+)		(+)
Dystonia	24 (19.2%)																					(+)		(+)	(+)
Abnormal body postures and rigidity	24 (19.2%)		(+)													(+)																			(+)										(+)
Tremor	24 (19.2%)																					(+)					(+)																		(+)
Other hyperkinesias	41 (32.8%)		(+)																(+)			(+)	(+)				(+)																	(+)		(+)
Orofacial dyskinesia	1/41 (2.4%)
Myoclonus	14/41 (34.1%)																					(+)	(+)				(+)
Akathisia	10/41 (24.4%)																		(+)
Myorhythmia	10/41 (24.4%)																					(+)																								(+)
Myokymia	8/41 (19.5%)																																													(+)
Abdominal dyskinesia	5/41 (12.2%)		(+)																																									(+)
Dysautonomia	70 (43.2%)																(+)		(+)				(+)	(+)			(+)	(+)	(+)		(+)					(+)	(+)				(+)	(+)							(+)
Urinary dysfunction (urgency and incontinence)	35/64 (54.7%)																						(+)	(+)			(+)	(+)			(+)					(+)					(+)	(+)							(+)
Spontaneous episodes of intense perspiration	23 (35.9%)																(+)
Anhidrosis	3 (4.7%)																						(+)						(+)								(+)
Gastrointestinal problems (constipation, diarrhea)	11 (17.2%)																																				(+)				(+)								(+)
Cardiac dysfuction	12 (18.8%)																		(+)				(+)
Orthostatic hypotension	6 (9.4%)																											(+)														(+)
Erectile dysfunction	2 (3.1%)																(+)
Oculomotor abnormalities	73 (45.1%)														(+)		(+)		(+)			(+)	(+)	(+)		(+)				(+)		(+)	(+)			(+)						(+)	(+)
Gaze palsies	39/73 (53.4%)																(+)		(+)			(+)				(+)						(+)				(+)
Abnormal saccades	23 (31.5%)																						(+)
Abnomal pursuit	19 (26.0%)
Nystagmus	26 (35.6%)																							(+)		(+)				(+)												(+)
Eyelid ptosis	18 (24.7%)														(+)																		(+)										(+)
Diplopia	4 (5.5%)																(+)
Neuromuscular	21 (13.0%)																																(+)	(+)	(+)		(+)							(+)		(+)
Fasciculations in muscles	18/21 (85.7%)																																(+)		(+)		(+)							(+)		(+)
Muscle weakness/atrophy	8 (38.1%)																																	(+)										(+)
Cognitive impairment	84 (51.9%)	(+)					(+)	(+)					(+)			(+)		(+)	(+)		(+)	(+)	(+)		(+)		(+)				(+)									(+)	(+)	(+)			(+)	(+)	(+)		(+)
Dementia or memory impairment	45/62 (72.6%)	(+)					(+)	(+)					(+)			(+)			(+)		(+)	(+)	(+)		(+)		(+)														(+)	(+)			(+)	(+)	(+)
Confusional episodes (delirium)	23/62 (37.1%)	(+)																(+)							(+)		(+)				(+)									(+)							(+)		(+)
Other neuropsychiatric symptoms
Affective disorder, n (%)	16/65 (24.6%)	(+)		NA	NA	NA	NA	NA	NA	NA	NA							(+)	(+)	NA		(+)					(+)	(+)
Depression	11 (68.8%)	(+)																(+)				(+)					(+)
Anxiety	6 (37.5%)																		(+)									(+)
Hallucination, n (%)	14/65 (21.5%)		(+)																(+)		(+)				(+)		(+)				(+)														(+)		(+)
Executive dysfunction, n (%)	5/65 (7.7%)												(+)													(+)
Abnormal behavior, n (%)	14/65 (21.5%)																																									(+)					(+)	(+)
Visuospatial dysfunction	8/65 (12.3%)												(+)					(+)	(+)
Seizure	11/102 (10.8%)	(+)																					(+)																			(+)					(+)
[truncated: 63 more columns]

## Sheet: Laboratory investigation
Results of radiological investigations	N (%)	Case 1	Case 2	Case 3	Case 4	Case 5	Case 6	Case 7	Case 8	Case 9	Case 10	Case 11	Case 12	Case 13	Case 14	Case 15	Case 16	Case 17	Case 18	Case 19-29	Case 30	Case 31	Case 32	Case 33	Case 34	Case 35	Case 36	Case 37	Case 38	Case 39	Case 40	Case 41	Case 42	Case 43	Case 44	Case 45	Case 46	Case 47	Case 48	Case 49	Case 50	Case 51	Case 52	Case 53	Case 54	Case 55	Case 56	Case 57	Case 58
Abnormal 18FDG-PET or SPECT, n (%)	11/22 (50.0)	NA	NA											(-)	NA	(+)		NA	NA		(+)	NA																				(+)				(+)
Abnormal DaTSCAN, n (%)	3/4 (75.0)	NA	NA											(-)	NA			NA	NA	1 (+)	NA	NA
Brain MRI	145
Normal or nonspecific changes	107 (73.8%)		(+)														(+)		(+)			18/20																					(+)	(+)		(+)
Brainstem atrophy	6 (4.2%)
Cerebellar atrophy	5 (3.4%)																					2/20
Hippocampus lesions	5 (3.4%)																			1
Other abnormalities	22 (15.2%)	(+)																																								(+)							(+)
Cerebrospinal fluid investigations		(-)													NA					+14																						(-)	(-)	NA	(-)
Increased CSF protein content, n (%)	56/132 (42.2%)												(+)			(+)	(+)	(+)	(-)		(+)	5/20																								(+)			(+)
Pleocytosis, n (%)	26/132 (19.7%)		(+)										(+)					(+)																															(+)
Intrathecal immunoglobulin synthesis, n (%)	4/16 (25.0%)	(+)	(-)													(-)						2/3 (+)																					(-)
Oligoclonal bands, n (%)	9/46 (19.6%)	(+)											(-)			(-)		(-)	(-)	1/14		2/3 (+)																					(-)			(-)	(+)	(-)
Increased total tau, n (%)	2/8 (25.0%)	(-)	(-)											(+)					(-)																							(-)					(-)
Increased phosphorylated tau, n (%)	4/6 (66.7%)													(+)																												(-)
Anti-IgLON5 antibodies
Serum/CSF		(+)/(+)	?												?	1:320; 1:1	(+++); (+++)	(+)/(+)	?(death)		1:320; 1:320	(+); NA	(+); (+)	(+); (+)	(+); NA	(+); NA	(+); (+)	(+); NA	(+); NA	(+); NA	(+); NA	NA; (+)	(+); NA	(+); NA	(+); NA	(+); (+)	(+); NA	(+); NA	(+); (+)	(+); (+)	(+); (+)	1:100; 1:10	1:1000; NA	1:1000; 1:100	1:320; 1:320	1:3200; 1:100			(+); (+)
Undetectable anti-IgLON5 antibodies in CSF, n (%)	12/111 (10.8%)
HLA genotyping	105	NA	NA												NA	(+)/(-)	(+)/(+)	(+)/(+)	NA		(+)/(+)	NA																				(+); (+)	NA	NA	(+); (+)	(+); (+)			NA
DRB1*10:01; DQB1*05:01 alleles, n (%)	61 (58.1)																(+)	(+)			(+)																					(+)			(+)	(+)
Isolated DQB1∗05:01, n (%)	7 (6.7)															(+)
EEG		elevated cerebral excitability (+)	NA	(-)	(-)	(-)	(-)	(-)	(-)	(-)	(-)				NA				(+) Only transient fragmentation of the alpha rhythm was observed during sleep			1 (+)																				(+); Generalized slowing with intermittent hyperexcitability; Nonconvulsive status epilepticus was captured once	NA	(-)	(-)	NA	(+)
PSG		NA	NA												(+)																														(+)
Obstructive sleep apnea in a sleep study															(+)	(+)	(+)	(+)	(+)		(+)		(+)	(+)	(+)		(+)	(+)			(+)	(+)	(+)	(+)	(+)		(+)
Stridor during sleep in v-PSG															(+)						(+)
Non-REM parasomnia in v-PSG															(+)	(+)		(+)									(+)														(+)	(+)	(+)			(+)
REM sleep behavior disorder in v-PSG																											(+)								(+)							(+)
[truncated: 63 more columns]

## Sheet: Treatment
Immunomodulatory/immunosuppressant treatment	N (%)	case 1	Case 2	Case 3	Case 4	Case 5	Case 6	Case 7	Case 8	Case 9	Case 10	Case 11	Case 12	Case 13	Case 14	Case 15	Case 16	Case 17	Case 18	Case 19-29	Case 30	Case 31	Case 32	Case 33	Case 34	Case 35	Case 36	Case 37	Case 38	Case 39	Case 40	Case 41	Case 42	Case 43	Case 44	Case 45	Case 46	Case 47	Case 48	Case 49	Case 50	Case 51	Case 52	Case 53	Case 54	Case 55	Case 56	Case 57	Case 58
Any Immunotherapy, n (%)	123/154 (79.9)	(+)	(+)	(+)	(+)	(+)	(+)	(+)	(+)	(+)	(+)	(-)	(+)	(+)	NA	(+)	(+)	(+)	(+)	20/22	(+)	(-)	(+)	(+)	(-)	(-)	(+)	(-)	(-)	(+)	(-)	(-)	(-)	(+)	(+)	NA	(+)	NA	(+)	(+)	(+)	(+)	(+)	(+)	(+)	(+)	(+)	(+)	NA
Steroids, n (%)	63/91 (69.2)	(+)	(+)	(+)	(+)	(+)	(+)	(+)		(+)	(+)			(+)			(+)	(+)	(+)	13			(+)	(+)			(+)			(+)				(+)	(+)				(+)		(+)	(+)	(+)	(+)			(+)	(+)
Immunoglobulins, n (%)	47/91 (51.6)			(+)					(+)		(+)		(+)			(+)	(+)	(+)		11	(+)														(+)		(+)								(+)	(+)
Plasma Exchange, n (%)	28/91 (30.8)																	(+)		6																	(+)			(+)	(+)		(+)			(+)	(+)
Rituximab, n (%)	27/91 (29.7)							(+)			(+)		(+)	(+)						9															(+)							(+)				(+)		(+)
Cyclophosphamide, n (%)	11/91 (12.1)			(+)	(+)	(+)				(+)								(+)		5														(+)
Azathioprine, n (%)	9/91 (9.9)																							(+)										(+)													(+)
Mycophenolate mofetil, n (%)	8/91 (8.8)															(+)	(+)													(+)					(+)
Response to Immunotherapy																																														NA
Response to first-line therapy, n (%)	39/70 (55.8)	(+)	(-)	(-)	(-)	(-)	(-)	(-)	(-)	(-)	(+)		(-)	(+)		(+)	(+)	(+)	(-)		(+)		(+)	(+)			(-)			(+)				(+)	(+)		(+)		(-)	(+)	(-)	NA	(+)	(+)	(-)		(+)	(+)
Response to second-line therapy, n (%)	17/27 (63.0)															(+)	(+)	(+)			(-)			(+)											(+)						(+)						(+)
Response to last follow-up, n (%)	49/90 (54.4)	(+)	(-)	(-)	(-)	(-)	(-)	(-)	(-)	(-)	(+)		(-)	(+)		(+)	(+)	(+)	(-)	2/20	(-)		(+)	(+)			(-)			(+)				(+)	(+)		(+)		(-)	(+)	(+)		(+)	(+)	(-)		(+)	(+)
Reason for second-line therapy
Relapse	9/23 (39.1)																	(+)			(+)			(+)											(+)												(+)
Not effective	14/23 (60.9)															(+)	(+)																								(+)
Follow-up		Death 7 mo	NA	4y	6y	5y	2y	12y	7y	6 mo	2 mo			NA	13y (onset to death)	12m (from treatment)	2m (from treatment)	2 years (onset→last follow-up)	15 months (onset → death)		1Y (from treatment)	death 4 mo	30 months (follow-up)	88 months (follow-up)	Death; 6 months (follow-up)	14 months	Death; 19 mo	9 months	0.5 mo	48 mo	129 mo	9 mo	NA	23 mo	15 mo	NA	15 mo	NA	NA	NA	1 mo	NA	Death due to cardiac infarction; 5 weeks	2 years (onset→death)	10 mo	NA	2 y		1y
[truncated: 63 more columns]
